# Supplementary material for: Mesenchymal stem cells in synovial fluid increase in number in response to synovitis and display more tissue-reparative phenotypes in osteoarthritis
Source: Stem Cell Res Ther. 2023 Sep 8;14:244. doi: 10.1186/s13287-023-03487-1 (PMC10485949; doi:10.1186/s13287-023-03487-1)
Supplement: Supplementary file 2 — Additional file 2. Table S1 Histological scoring system for synovitis (Krenn’s score). Table S2 Histological scoring system for cartilage degeneration (OARSI score). Table S3 Histological scoring system for meniscus regeneration (modified Pauli’s score). Table S4 Histological scoring system for bone marrow lesion (osteoarthritis bone score). [file 13287_2023_3487_MOESM2_ESM.xlsx]

## Sheet: Table1
Enlargement of the synovial lining cell layer
0 points	The lining cells form one layer
1 point	The lining cells form 2–3 layers
2 points	The lining cells form 4–5 layers, few multinucleated cells might occur
3 points	The lining cells form more than 5 layers, the lining might be ulcerated and multinucleated cells might occur
Density of the resident cells
0 points	The synovial stroma shows normal cellularity
1 point	The cellularity is slightly increased
2 points	The cellularity is moderately increased, multinucleated cells might occur
3 points	The cellularity is greatly increased, multinucleated giant cells, pannus formation and rheumatoid granulomas might occur
Inflammatory infiltrate
0 points	No inflammatory infiltrate
1 point	Few mostly perivascular situated lymphocytes or plasma cells
2 point	Numerous lymphocytes or plasma cells, sometimes forming follicle-like aggregates
3 points	Dense band-like inflammatory infiltrate or numerous large follicle-like aggregates
Sum 0 or 1	No synovitis
Sum 2–4	Low-grade synovitis
Sum 5–9	High-grade synovitis

## Sheet: Table2
OA cartilage histopathology grade assessment—grading methodology			OA cartilage histopathology—stage assessment			OA score—semi-quantitative method
Grade (key feature)	Associated criteria (tissue reaction)		Stage	% Involvement (surface, area, volume)		Grade	Stage
Grade 0: surface intact, cartilage morphology intact	Matrix: normal architecture		Stage 0	No OA activity seen			S1	S2	S3	S4
	Cells: intact, appropriate orientation		Stage 1	<10%		G1	1	2	3	4
Grade 1: surface intact	Matrix: superficial zone intact, oedema and/or superficial fibrillation (abrasion), focal superficial matrix condensation		Stage 2	10–25%		G2	2	4	6	8
	Cells: death, proliferation (clusters), hypertrophy, superficial zone		Stage 3	25–50%		G3	3	6	9	12
	Reaction must be more than superficial fibrillation only		Stage 4	>50%		G4	4	8	12	16
Grade 2: surface discontinuity	As above		Stage = extent of joint involvement.			G5	5	10	15	20
	+Matrix discontinuity at superficial zone (deep fibrillation)					G6	6	12	18	24
	±Cationic stain matrix depletion (Safranin O or Toluidine Blue) upper 1/3 of cartilage					Score = grade × stage.
	±Focal perichondronal increased stain (mid zone)
	±Disorientation of chondron columns
	Cells: death, proliferation (clusters), hypertrophy
Grade 3: vertical fissures (clefts)	As above
	Matrix vertical fissures into mid zone, branched fissures
	±Cationic stain depletion (Safranin O or Toluidine Blue) into lower 2/3 of cartilage (deep zone)
	±New collagen formation (polarized light microscopy, Picro Sirius Red stain)
	Cells: death, regeneration (clusters), hypertrophy, cartilage domains adjacent to fissures
Grade 4: erosion	Cartilage matrix loss: delamination of superficial layer, mid layer cyst formation
	Excavation: matrix loss superficial layer and mid zone
Grade 5: denudation	Surface: sclerotic bone or reparative tissue including fibrocartilage within denuded surface. Microfracture with repair limited to bone surface
Grade 6: deformation	Bone remodelling (more than osteophyte formation only). Includes: microfracture with fibrocartilaginous and osseous repair extending above the previous surface

## Sheet: Table3
Criteria and Scores for Histological Assessment of Regenerated Menisci (Modified Pauli's Score, A:3, B:2, C:1, D:0)
I. Surface including lamellar layer:
I–I. Femoral side:
A Smooth
B Slight fibrillation or slightly undulating
C Moderate fibrillation or markedly undulating
D Severe fibrillation or disruption
I–II. Tibial side
A Smooth
B Slight fibrillation or slightly undulating
C Moderate fibrillation or markedly undulating
D Severe fibrillation or disruption
II. Cellularity of meniscal cell
A Normal cell distribution
B Moderately normal cell distribution
C Hypercellularity or hypocellularity
D No meniscal cells
III. Collagen fiber organization
A Collagen fibers well organized, no separations or tears
B Collagen fibers moderately organized, slight separations or tears
C Collagen fiber unorganized, moderate separations or tears
D Collagen fiber unorganized, severe separations or tears
IV. Matrix staining (safranin-O)
A Well stained like normal meniscus
B Moderately stained
C Slightly stained
D No stain
Total	15

## Sheet: Table4
Summary of Osteoarthritis Bone Score with seven domains and grading
Osteoarthritis Bone Score (OABS)	Grade
1. Cysts
None	0
Present (at least 1)	1
2. Fibrosis (fibrotic connective tissue within bone marrow space)
None	0
Present (at least one region)	1
3. Blood vessels (number of blood vessels within the subchondral region of interest)
Normal (0–15)	0
Increased (>16)	1
4. Cartilage islands (new cartilage within bone)
Absent	0
Present	1
5. Trabeculae thickened (≥2 trabeculae >200 μm wide)
Normal	0
Increased thickness	1
6. Tidemark Integrity
Intact	0
Crossed by at least one blood vessel	1
7. Inflammation (cellular infiltrates)
Absent	0
Present	1
Total	7
